# Supplementary material for: How does performance-based financing affect the availability of essential medicines in Cameroon? A qualitative study
Source: Health Policy Plan. 2019 Dec 9;34(Suppl 3):iii4–iii19. doi: 10.1093/heapol/czz084 (PMC6901074; doi:10.1093/heapol/czz084)
Supplement: czz084_Supplementary_Appendix [file czz084_supplementary_appendix.zip]

Archive with 4 entries (3 files):
- czz084-suppl_data/
- czz084-suppl_data/Supplementary Appendix S2.docx
- czz084-suppl_data/Supplementary Appendix S1.docx
- czz084-suppl_data/Supplementary Appendix S3.docx
